# Supplementary material for: The transcription factor ERG regulates a low shear stress-induced anti-thrombotic pathway in the microvasculature
Source: Nat Commun. 2019 Nov 1;10:5014. doi: 10.1038/s41467-019-12897-w (PMC6825134; doi:10.1038/s41467-019-12897-w)
Supplement: Supplementary file 4 — Source Data [file 41467_2019_12897_MOESM4_ESM.xlsx]

## Sheet: Fig 1f
Figure 1
Fig 1f
30 days post tamoxifen
Platelets counts (x10^3/µl of blood)
nomalized to control mice,
expressed as % of control
n= 8 mice per genotype
Ergfl/fl	ErgiEC-KO
80.5704	33.0402
109.008	106.616
115.629	11.0713
111.756	86.1052
83.0367	90.9086
104.174	77.6437
93.5765	85.1038
102.249	92.5507

## Sheet: Fig 1g
Figure 1
Fig 1g
30 days post tamoxifen
Fibrinogen in µg/mL
Values extrapolated from standard curve
n= 8 mice per genotype
Ergfl/fl	ErgiEC-KO
171.796	40.7495
134.567	91.3809
109.251	98.8267
168.817	103.294
103.294	64.576
142.012	58.6194
142.012	49.6844
82.446	94.3593

## Sheet: Fig 1h
Figure 1
Fig 1h
30 days post tamoxifen
D-dimer in ng/mL
Values extrapolated from standard curve
n= 8 mice per genotype
Ergfl/fl	ErgiEC-KO
192.716	327.956
208.156	432.866
213.025	301.332
213.274	422.973
217.894	259.873
199.996	221.556
216.343	293.423
233.47	258.638

## Sheet: Fig 1i
Figure 1
Fig 1i
30 days post tamoxifen
TAT in ng/µL
Values extrapolated from standard curve
n= 8 mice per genotype
Ergfl/fl	ErgiEC-KO
539.084	588.608
384.511	692.157
331.986	890.251
780.699	939.775
647.136	1353.97
485.059	947.278
389.013	1526.55
234.44	701.161

## Sheet: Fig 2a
Figure 2
Fig 2a
qPCR	ΔΔCt	normalized to the housekeeping gene GAPDH
HUVEC	n= 4 or 6 per condition (siControl or siERG)
	48h post siRNA transfection
	siCtrl
FVIII	1	1	1	1
PAI1	1	1	1	1	1	1
PTGS2	1	1	1	1	1	1
TF	1	1	1	1
A2M	1	1	1	1
eNOS	1	1	1	1
EPCR	1	1	1	1
PLAT	1	1	1	1
PLAUR	1	1	1	1
PTGIS	1	1	1	1
TM	1	1	1	1	1	1
THBS1	1	1	1	1	1	1
	siERG
FVIII	0.2933	0.53942	0.61702	0.9233
PAI1	2.81054	2.51692	5.0268	2.88242	3.96599	2.33326
PTGS2	2.30804	4.09349	3.29436	2.47512	2.41616	4.55034
TF	1.21009	2.08968	1.8701	1.4506
A2M	0.178418	0.435275	0.222369	0.053413
eNOS	0.04459	0.20126	0.23765	0.42381
EPCR	0.38593	0.79996	0.82687	0.61447
PLAT	2.57874	1.71317	2.02324	1.67404
PLAUR	0.258219	0.41658	0.872564	0.621288
PTGIS	0.650671	1.1808	1.70527	1.18646
TM	0.585391	0.189465	0.647671	0.126745	0.324569	0.459874
THBS1	0.433016	0.557354	0.10681	0.810881	0.39687	0.63988

## Sheet: Fig 2b
Figure 2
Fig 2b
qPCR	ΔΔCt	normalized to the housekeeping gene 18S
Liver	n= 4-5 mice per genotype			30 days post tamoxifen
	Ergfl/fl
FVIII	1	1.9	0.66	1.54
PAI1	1	2.10526	1.70859	2.72548	2.75
eNOS	1	1.77	0.8	1.41
TF	1	0.88893	1.13756	0.88262	0.68
TFPI	1	0.95366	0.26115	0.61267
CD31	1	1.64	0.35	0.96	1.36
VWF	1	1.69748	0.94981	0.86166
	ErgiEC-KO
FVIII	2.26	3.2	2.2	2.17
PAI1	6.28323	2.50412	4.3	4.39
eNOS	1.91	1.64	1.03	0.68
TF	1.75747	0.52479	1.9354	0.35193	0.58
TFPI	1.3883	1.2549	0.50243	0.2481
CD31	1.41	1.52	0.75	0.52	0.48
VWF	2.02707	0.99804	2.55806	0.27986

## Sheet: Fig 2c
Figure 2
Fig 2c
qPCR	ΔΔCt	normalized to the housekeeping gene 18S
Lung	n= 4-5 mice per genotype			30 days post tamoxifen
	Ergfl/fl
FVIII	1	0.62	1.64	0.53
PAI1	1	0.48	2.09	1.18
eNOS	1	0.83	1.09	1.45
TF	1	0.9828	0.89786	1.17758
TFPI	1	0.93	2.01	0.78
CD31	1	0.24	1.09	0.71	0.7475
VWF	1	0.57	1.26	0.916
	ErgiEC-KO
FVIII	1.17	0.56	0.44	0.39
PAI1	1.49	1.74	1.32	0.74
eNOS	0.08	0.24	0.07	0.04
TF	0.9554	0.75879	1.55747	0.85994
TFPI	1.54	1.28	0.43	0.51
CD31	0.16	0.58	0.32	0.8	0.44
VWF	0.63	0.92	1.34	0.96

## Sheet: Fig 2d
Figure 2
Fig 2d
qPCR	ΔΔCt	normalized to the housekeeping gene 18S
Liver	n= 5 mice per genotype			30 days post tamoxifen
	Ergfl/fl
TM	1	1.45095	1.45814	2.56381	1.57
	ErgiEC-KO
TM	0.44705	0.74849	0.28179	0.28335	0.31

## Sheet: Fig 2e
Figure 2
Fig 2e
qPCR	ΔΔCt	normalized to the housekeeping gene 18S
Lung	n= 5 mice per genotype			30 days post tamoxifen
	Ergfl/fl
TM	1	0.293789	0.7	1.02203	0.752995
	ErgiEC-KO
TM	0.151519	0.026156	0.118985	0.222883	0.128976

## Sheet: Fig 2f
Figure 2
Fig 2f
WB	Signal quantified by densitometry and normalized to GAPDH
Lung	n= 3 mice per genotype			30 days post tamoxifen
	Ergfl/fl			ErgiEC-KO
TM	0.968987	1	2.0258	0.160937	0.314025	0.43834

[truncated: 59 more sheets: Fig 3a, Fig 3b, Fig 3c, Fig 3d, Fig 3e, Fig 4a, Fig 4b, Fig 4c, Fig 4d, Fig 4e, Fig 4f, Fig 4g, Fig 5b, Fig 5c, Fig 5d, Fig 5e, Fig 5f, Fig 6a, Fig 6b, Fig 6c …]
